# Supplementary material for: Enzyme-Loaded Liposomal Edible Hydrogel Films to Enhance Lactase Activity in Perline Mozzarella
Source: Gels. 2026 Apr 20;12(4):343. doi: 10.3390/gels12040343 (PMC13116243; doi:10.3390/gels12040343)
Supplement: Supplementary file 1 [file gels-12-00343-s001.zip]

Archive with 1 entries (1 files):
- gels-4179563-supplementary.pdf
